# Supplementary material for: Causal parametric language mapping with electrical stimulation during awake neurosurgery
Source: Sci Adv. 2026 Feb 25;12(9):eadw1599. doi: 10.1126/sciadv.adw1599 (PMC12935032; doi:10.1126/sciadv.adw1599)
Supplement: Supplementary file 2 — Movies S1 and S2 [file sciadv.adw1599_movies_s1_and_s2.zip]

Archive with 2 entries (2 files):
- adw1599_movie_s1.mp4
- adw1599_movie_s2.mp4
